# Supplementary material for: Metaviromes Reveal the Dynamics of Pseudomonas Host-Specific Phages Cultured and Uncultured by Plaque Assay
Source: Viruses. 2021 May 21;13(6):959. doi: 10.3390/v13060959 (PMC8224292; doi:10.3390/v13060959)
Supplement: Supplementary file 1 [file viruses-13-00959-s001.zip]

Archive with 1 entries (1 files):
- viruses-1217889-SI.pdf
